# Supplementary material for: Can Improved Biosecurity Measures Reduce the Presence of the Most Common ESBL-Producing Enterobacteriaceae? A Study from Greek Pig Farms
Source: Life (Basel). 2025 Oct 19;15(10):1629. doi: 10.3390/life15101629 (PMC12565144; doi:10.3390/life15101629)
Supplement: Supplementary file 1 [file life-15-01629-s001.zip]

Archive with 2 entries (2 files):
- S1. Questionnaire.pdf
- S2. Antimicrobial Resistance in ESBL isolates.xlsx
