# Supplementary material for: Can Improved Biosecurity Measures Reduce the Presence of the Most Common ESBL-Producing Enterobacteriaceae? A Study from Greek Pig Farms
Source: Life (Basel). 2025 Oct 19;15(10):1629. doi: 10.3390/life15101629 (PMC12565144; doi:10.3390/life15101629)
Supplement: Supplementary file 1 [file life-15-01629-s001.zip › S2. Antimicrobial Resistance in ESBL isolates.xlsx]

## Sheet: Φύλλο1
Α/Α	Lab ID	IDENTIFICATION RESULT	MIC Ampicillin	Ampicillin	MIC Amoxicillin/ Clavulanic Acid	Amoxicillin/ Clavulanic Acid	MIC Ticarcillin/Clavulanic acid	Ticarcillin/Clavulanic acid	MIC Cefalexin	Cefalexin	MIC Cefalotin	Cefalotin	MIC Cefoperazone	Cefoperazone	MIC Ceftiofur	Ceftiofur	MIC Cefquinome	Cefquinome	MIC Imipenem	Imipenem	MIC Gentamicin	Gentamicin	MIC Neomycin	Neomycin	MIC Flumequine	Flumequine	MIC Enrofloxacin	Enrofloxacin	MIC Marbofloxacin	Marbofloxacin	MIC Tetracycline	Tetracycline	MIC Trimethoprim/ Sulfamethoxazole	Trimethoprim/ Sulfamethoxazole	MIC Florfenicol	Florfenicol
1	X6	Escherichia coli	>=32	R	4	S	<=8	S	>=64	R	>=64	R	>=64	R	>=8	R	>=8	R	<=0.25	S	<=1	S	<=2	S	8	I	0.5	S	<=0.5	S	>=16	R	>=320	R
2	X16	Escherichia coli	>=32	R	4	S	16	S	>=64	R	>=64	R	>=64	R	>=8	R	>=8	R	<=0.25	S	>=16	R	16	I	>=32	R	>=4	R	>=4	R	>=16	R	<=20	S
3	X17	Escherichia coli	>=32	R	8	S	16	S	>=64	R	>=64	R	>=64	R	>=8	R	>=8	R	<=0.25	S	<=1	S	>=64	R	>=32	R	>=4	R	>=4	R	>=16	R	>=320	R
4	X19	Escherichia coli	>=32	R	4	S	16	S	>=64	R	>=64	R	>=64	R	>=8	R	>=8	R	<=0.25	S	<=1	S	<=2	S	8	I	0.5	S	<=0.5	S	>=16	R	>=320	R
5	X22	Escherichia coli	>=32	R	16	R	32	I	>=64	R	>=64	R	>=64	R	>=8	R	>=8	R	<=0.25	S	<=1	S	16	I	>=32	R	>=4	R	>=4	R	>=16	R	>=320	R
6	X27	Escherichia coli	>=32	R	4	S	16	S	>=64	R	>=64	R	>=64	R	>=8	R	>=8	R	<=0.25	S	<=1	S	<=2	S	<=1	S	<=0.12	S	<=0.5	S	<=1	S	<=20	S
7	X31	Escherichia coli	>=32	R	4	S	16	S	>=64	R	>=64	R	>=64	R	>=8	R	>=8	R	<=0.25	S	>=16	R	<=2	S	<=1	S	<=0.12	S	<=0.5	S	>=16	R	>=320	R
8	X32	Escherichia coli	>=32	R	4	S	<=8	S	>=64	R	>=64	R	>=64	R	>=8	R	>=8	R	<=0.25	S	>=16	R	<=2	S	8	I	2	I	<=0.5	S	>=16	R	>=320	R
9	X34	Escherichia coli	>=32	R	4	S	<=8	S	>=64	R	>=64	R	>=64	R	>=8	R	>=8	R	<=0.25	S	>=16	R	<=2	S	8	I	1	I	<=0.5	S	>=16	R	>=320	R
10	X35	Escherichia coli	>=32	R	4	S	16	S	>=64	R	>=64	R	>=64	R	>=8	R	>=8	R	<=0.25	S	>=16	R	<=2	S	>=32	R	2	I	1	S	>=16	R		R
11	X36	Escherichia coli	>=32	R	16	R	32	I	>=64	R	>=64	R	>=64	R	>=8	R	>=8	R	<=0.25	S	>=16	R	16	I	>=32	R	1	I	1	S	>=16	R	>=320	R
12	X39	Escherichia coli	>=32	R	16	R	32	I	>=64	R	>=64	R	>=64	R	>=8	R	>=8	R	<=0.25	S	<=1	S	<=2	S	<=1	S	<=0.12	S	<=0.5	S	>=16	R	>=320	R
13	X40	Escherichia coli	>=32	R	16	R	>=128	R	>=64	R	>=64	R	>=64	R	>=8	R	>=8	R	<=0.25	S	>=16	R	>=64	R	<=1	S	<=0.12	S	<=0.5	S	<=1	S	<=20	S
14	Χ52	Escherichia coli	>=32	R	4	S	16	S	>=64	R	>=64	R	>=64	R	>=8	R	>=8	R	<=0.25	S	<=1	S	16	I	>=32	R	>=4	R	>=4	R	>=16	R	>=320	R
15	X57	Escherichia coli	>=32	R	16	R	32	I	>=64	R	>=64	R	>=64	R	>=8	R	>=8	R	<=0.25	S	<=1	S	<=2	S	>=32	R	1	I	<=0.5	S	>=16	R	>=320	R
16	Χ64	Escherichia coli	>=32	R	16	R	32	I	>=64	R	>=64	R	>=64	R	>=8	R	>=8	R	<=0.25	S	>=16	R	16	I	>=32	R	>=4	R	>=4	R	>=16	R	>=320	R
17	X71	Escherichia coli	>=32	R	4	S	16	S	>=64	R	>=64	R	>=64	R	>=8	R	>=8	R	<=0.25	S	<=1	S	<=2	S	>=32	R	0.5	S	<=0.5	S	>=16	R	<=20	S
18	Χ76	Escherichia coli	>=32	R	4	S	16	S	>=64	R	>=64	R	>=64	R	>=8	R	>=8	R	<=0.25	S	<=1	S	<=2	S	8	I	1	I	<=0.5	S	<=1	S	<=20	S
19	X82	Escherichia coli	>=32	R	4	S	16	S	>=64	R	>=64	R	>=64	R	>=8	R	>=8	R	<=0.25	S	<=1	S	<=2	S	>=32	R	1	I	1	S	<=1	S	<=20	S
20	X83	Escherichia coli	>=32	R	8	S	16	S	>=64	R	>=64	R	>=64	R	>=8	R	>=8	R	<=0.25	S	<=1	S	<=2	S	<=1	S	<=0.12	S	<=0.5	S	>=16	R	>=320	R
21	X84	Escherichia coli	>=32	R	4	S	16	S	>=64	R	>=64	R	>=64	R	>=8	R	>=8	R	<=0.25	S	<=1	S	>=64	R	4	S	2	I	<=0.5	S	>=16	R	>=320	R
22	X85	Escherichia coli	>=32	R	4	S	16	S	>=64	R	>=64	R	>=64	R	>=8	R	>=8	R	<=0.25	S	<=1	S	>=64	R	4	S	0.5	S	<=0.5	S	>=16	R	>=320	R
23	X86	Escherichia coli	>=32	R	16	R	16	S	>=64	R	>=64	R	>=64	R	>=8	R	>=8	R	<=0.25	S	<=1	S	<=2	S	<=1	S	<=0.12	S	<=0.5	S	>=16	R	>=320	R
24	X87	Escherichia coli	>=32	R	4	S	16	S	>=64	R	>=64	R	>=64	R	>=8	R	>=8	R	<=0.25	S	<=1	S	16	I	<=1	S	<=0.12	S	<=0.5	S	>=16	R	>=320	R
25	X88-1	Escherichia coli	>=32	R	4	S	<=8	S	>=64	R	>=64	R	>=64	R	>=8	R	>=8	R	<=0.25	S	<=1	S	<=2	S	<=1	S	<=0.12	S	<=0.5	S	>=16	R	>=320	R
26	X88-2	Escherichia coli	>=32	R	8	S	16	S	>=64	R	>=64	R	>=64	R	>=8	R	>=8	R	<=0.25	S	<=1	S	<=2	S	<=1	S	<=0.12	S	<=0.5	S	>=16	R	>=320	R
27	X90	Salmonella enterica ssp diarizonae	>=32	R	16	I	16	S	>=64	R	>=64	R	>=64	R	>=8	R	4	I	<=0.25	S	>=16	R	>=64	R	16	R	2	I	<=0.5	S	>=16	R	>=320	R	>=32	R
28	X91	Escherichia coli	>=32	R	16	R	16	S	>=64	R	>=64	R	>=64	R	>=8	R	>=8	R	<=0.25	S	<=1	S	<=2	S	>=32	R	>=4	R	>=4	R	>=16	R	>=320	R
29	X92	Proteus mirabillis	>=32	R	16	I	<=8	S			>=64	R	>=64	R	>=8	R	>=8	R	2	I	>=16	R	>=64	R	>=32	R	>=4	R	>=4	R	>=16	R	>=320	R
30	X95	Escherichia coli	>=32	R	4	S	<=8	S	>=64	R	>=64	R	>=64	R	>=8	R	>=8	R	<=0.25	S	<=1	S	<=2	S	4	S	1	I	<=0.5	S	>=16	R	<=20	S
31	X96	Escherichia coli	>=32	R	<=2	S	<=8	S	>=64	R	>=64	R	>=64	R	>=8	R	>=8	R	<=0.25	S	<=1	S	<=2	S	4	S	0.5	S	<=0.5	S	>=16	R	>=329	R
32	X97	Escherichia coli	>=32	R	4	S	<=8	S	>=64	R	>=64	R	>=64	R	>=8	R	>=8	R	<=0.25	S	<=1	S	<=2	S	>=32	R	1	I	1	S	>=16	R	<=20	S
33	X98	Escherichia coli	>=32	R	4	S	<=8	S	>=64	R	>=64	R	>=64	R	>=8	R	>=8	R	<=0.25	S	<=1	S	<=2	S	>=32	R	1	I	1	S	>=16	R	<=20	S
34	X99	Escherichia coli	>=32	R	<=2	S	<=8	S	>=64	R	>=64	R	>=64	R	>=8	R	>=8	R	<=0.25	S	<=1	S	<=2	S	4	S	1	I	1	S	>=16	R	<=20	S
35	X100-2	Escherichia coli	>=32	R	4	S	16	S	>=64	R	>=64	R	>=64	R	>=8	R	>=8	R	<=0.25	S	<=1	S	<=2	S	>=32	R	1	I	1	S	>=16	R	<=20	S
36	X101-2	Escherichia coli	>=32	R	4	S	<=8	S	>=64	R	>=64	R	>=64	R	>=8	R	>=8	R	<=0.25	S	<=1	S	<=2	S	>=32	R	1	I	<=0.5	S	>=16	R	>=320	R
37	X102	Escherichia coli O157	>=32	R	<=2	S	<=8	S	>=64	R	>=64	R	>=64	R	>=8	R	>=8	R	<=0.25	S	<=1	S	<=2	S	2	S	0.5	S	<=0.5	S	>=16	R	<=20	S
38	X103	Escherichia coli	>=32	R	16	R	32	I	>=64	R	>=64	R	>=64	R	>=8	R	>=8	R	<=0.25	S	<=1	S	>=64	R	>=32	R	>=4	R	>=4	R	>=16	R	>=320	R
39	X113	Escherichia coli	>=32	R	8	S	16	S	>=64	R	>=64	R	>=64	R	>=8	R	>=8	R	<=0.25	S	<=1	S	<=2	S	8	I	1	I	<=0.5	S	>=16	R	>=320	R
40	X115	Escherichia coli	>=32	R	<=2	S	<=8	S	>=64	R	>=64	R	>=64	R	>=8	R	>=8	R	<=0.25	S	<=1	S	<=2	S	8	I	0.5	S	<=0.5	S	>=16	R	<=20	S
41	X116	Escherichia coli	>=32	R	<=2	S	16	S	>=64	R	>=64	R	>=64	R	>=8	R	>=8	R	<=0.25	S	<=1	S	<=2	S	<=1	S	<=0.12	S	<=0.5	S	>=16	R	<=20	S
42	X128	Escherichia coli	>=32	R	16	R	32	I	>=64	R	>=64	R	>=64	R	>=8	R	>=8	R	<=0.25	S	>=16	R	<=2	S	>=32	R	>=4	R	>=4	R	>=16	R	>=320	R
43	X129	Proteus mirabillis	>=32	R	16	I	<=8	S			>=64	R	>=64	R	>=8	R	>=8	R	4	R	>=16	R	<=2	S	>=32	R	>=4	R	>=4	R	>=16	R	>=320	R
44	X139	Enterobacter cloacae complex			>=32	R	16	S	>=64	R	>=64	R	<=4	S	>=8	R	>=8	R	1	S	<=1	S	16	I	>=32	R	0.5	S	<=0.5	S	8	I	40	S
45	X140	Escherichia coli	>=32	R	<=2	S	16	S	16	R	>=64	R	>=64	R	4	I	<=0.5	S	<=0.25	S	<=1	S	<=2	S	>=32	R	1	I	1	S	>=16	R	<=20	S
46	X145	Escherichia coli	>=32	R	16	R	32	I	>=64	R	>=64	R	>=64	R	>=8	R	>=8	R	<=0.25	S	8	R	16	I	>=32	R	>=4	R	>=4	R	>=16	R	>=320	R
47	X146	Escherichia coli	>=32	R	16	R	32	I	>=64	R	>=64	R	>=64	R	>=8	R	>=8	R	<=0.25	S	8	R	16	I	>=32	R	>=4	R	>=4	R	>=16	R	>=320	R
48	X147	Escherichia coli	>=32	R	4	S	32	I	>=64	R	>=64	R	>=64	R	>=8	R	<=0.5	S	<=0.25	S	<=1	S	16	I	>=32	R	>=4	R	>=4	R	>=16	R	>=320	R
49	X150	Escherichia coli	>=32	R	8	S	16	S	>=64	R	>=64	R	>=64	R	>=8	R	>=8	R	<=0.25	S	<=1	S	<=2	S	>=32	R	>=4	R	>=4	R	>=16	R	>=320	R
50	X153	Escherichia coli	>=32	R	8	S	16	S	>=64	R	>=64	R	>=64	R	>=8	R	>=8	R	<=0.25	S	>=16	R	>=64	R	<=1	S	<=0.12	S	<=0.5	S	>=16	R	<=20	S
51	X154	Escherichia coli	>=32	R	16	R	64	I	>=64	R	>=64	R	>=64	R	>=8	R	>=8	R	<=0.25	S	>=16	R	16	I	>=32	R	>=4	R	>=4	R	>=16	R	>=320	R
52	X155	Escherichia coli	>=32	R	4	S	16	S	>=64	R	>=64	R	>=64	R	>=8	R	>=8	R	<=0.25	S	>=16	R	16	I	2	S	0.5	S	<=0.5	S	>=16	R	>=320	R
53	X157	Klebsiella pneumoniae ssp pneumoniae	>=32	R	8	S	32	I	>=64	R	>=64	R	>=64	R	>=8	R	>=8	R	<=0.25	S	>=16	R	>=64	R	16	R	>=4	R	2	I	>=16	R	>=320	R
54	X158	Escherichia coli	>=32	R	8	S	16	S	>=64	R	>=64	R	>=64	R	>=8	R	>=8	R	<=0.25	S	>=16	R	>=64	R	8	I	0.5	S	<=0.5	S	>=16	R	>=320	R
55	X159	Escherichia coli	>=32	R	8	S	16	S	>=64	R	>=64	R	>=64	R	>=8	R	>=8	R	<=0.25	S	>=16	R	<=2	S	>=32	R	>=4	R	>=4	R	>=16	R	>=320	R
56	X160	Escherichia coli	>=32	R	8	S	16	S	>=64	R	>=64	R	>=64	R	>=8	R	>=8	R	<=0.25	S	>=16	R	<=2	S	>=32	R	>=4	R	>=4	R	>=16	R	>=320	R
57	X164	Klebsiella pneumoniae ssp pneumoniae	>=32	R	4	S	16	S	>=64	R	>=64	R	>=64	R	>=8	R	>=8	R	<=0.25	S	<=1	S	<=2	S	>=32	R	1	I	1	S	>=16	R	>=320	R
58	X168	Escherichia coli	>=32	R	>=32	R	>=128	R	8	R	16	R	>=64	R	4	I	>=8	R	<=0.25	S	<=1	S	<=2	S	>=32	R	>=4	R	>=4	R	>=16	R	>=320	R
59	X170	Klebsiella pneumoniae ssp pneumoniae	>=32	R	8	S	16	S	>=64	R	>=64	R	>=64	R	>=8	R	>=8	R	<=0.25	S	>=16	R	<=2	S	8	I	1	I	1	S	>=16	R	>=320	R
60	X176	Escherichia coli	>=32	R	8	S	16	S	>=64	R	>=64	R	>=64	R	>=8	R	>=8	R	<=0.25	S	>=16	R	>=64	R	>=32	R	>=4	R	>=4	R	>=16	R	<=20	S
61	X177	Escherichia coli	>=32	R	8	S	<=8	S	>=64	R	>=64	R	>=64	R	>=8	R	>=8	R	<=0.25	S	<=1	S	16	I	>=32	R	1	I	>=4	R	>=16	R	>=320	R
62	X179	Escherichia coli	>=32	R	4	S	<=8	S	>=64	R	>=64	R	>=64	R	>=8	R	>=8	R	<=0.25	S	<=1	S	16	I	>=32	R	2	I	>=4	R	>=16	R	>=320	R
63	X180	Escherichia coli	>=32	R	4	S	<=8	S	>=64	R	>=64	R	>=64	R	>=8	R	>=8	R	<=0.25	S	<=1	S	16	I	>=32	R	2	I	>=4	R	>=16	R	>=320	R
64	X182	Proteus mirabillis	>=32	R	>=32	R	<=8	S			>=64	R	>=64	R	>=8	R	>=8	R	2	I	8	R	<=2	S	>=32	R	>=4	R	1	S	>=16	R	>=320	R
65	X189	Escherichia coli	>=32	R	8	S	16	S	>=64	R	>=64	R	>=64	R	>=8	R	>=8	R	<=0.25	S	<=1	S	<=2	S	>=32	R	>=4	R	>=4	R	>=16	R	>=320	R
66	X192	Escherichia coli	>=32	R	16	R	>=128	R	>=64	R	>=64	R	>=64	R	>=8	R	>=8	R	<=0.25	S	<=1	S	<=2	S	>=32	R	1	I	1	S	>=16	R	>=320	R
67	X195	Escherichia coli	>=32	R	4	S	16	S	>=64	R	>=64	R	>=64	R	>=8	R	>=8	R	<=0.25	S	<=1	S	<=2	S	8	I	0.5	S	<=0.5	S	>=16	R	>=320	R
68	X202	Escherichia coli	>=32	R	<=2	S	16	S	>=64	R	>=64	R	>=64	R	>=8	R	<=0.5	S	<=0.25	S	<=1	S	<=2	S	>=32	R	>=4	R	1	S	>=16	R	<=20	S
69	X204	Escherichia coli	>=32	R	8	S	32	I	>=64	R	>=64	R	>=64	R	>=8	R	<=0.5	S	<=0.25	S	<=1	S	4	S	>=32	R	1	I	1	S	>=16	R	<=20	S
70	X207	Escherichia coli	>=32	R	8	S	<=8	S	>=64	R	>=64	R	>=64	R	>=8	R	>=8	R	<=0.25	S	<=1	S	<=2	S	>=32	R	0.5	S	<=0.5	S	>=16	R	<=20	S
71	X208	Escherichia coli	>=32	R	16	R	64	I	>=64	R	>=64	R	>=64	R	>=8	R	>=8	R	<=0.25	S	<=1	S	<=2	S	>=32	R	>=4	R	>=4	R	>=16	R	>=320	R
72	X209-1	Escherichia coli	>=32	R	16	R	64	I	>=64	R	>=64	R	>=64	R	>=8	R	>=8	R	<=0.25	S	<=1	S	<=2	S	<=1	S	<=0.12	S	<=0.5	S	>=16	R	<=20	S
73	X209-2	Proteus mirabillis	>=32	R	16	I	<=8	S			>=64	R	>=64	R	>=8	R	>=8	R	4	R	<=1	S	<=2	S	<=1	S	>=4	R	>=4	R	>=16	R	>=320	R
74	X210	Escherichia coli	>=32	R	8	S	16	S	>=64	R	>=64	R	>=64	R	>=8	R	>=8	R	<=0.25	S	<=1	S	<=2	S	<=1	S	>=4	R	<=0.5	S	>=16	R	>=320	R
75	X211	Escherichia coli	>=32	R	16	R	32	I	>=64	R	>=64	R	>=64	R	>=8	R	>=8	R	<=0.25	S	8	R	16	I	<=1	S	<=0.12	S	<=0.5	S	>=16	R	>=320	R
76	X212	Escherichia coli	>=32	R	16	R	32	I	>=64	R	>=64	R	>=64	R	>=8	R	>=8	R	<=0.25	S	<=1	S	16	I	<=1	S	<=0.12	S	<=0.5	S	>=16	R	>=320	R
77	X213	Escherichia coli	>=32	R	16	R	64	I	>=64	R	>=64	R	>=64	R	>=8	R	>=8	R	<=0.25	S	<=1	S	<=2	S	<=1	S	<=0.12	S	<=0.5	S	>=16	R	<=20	S
78	X214	Escherichia coli	>=32	R	8	S	16	S	32	R	>=64	R	>=64	R	>=8	R	>=8	R	<=0.25	S	<=1	S	<=2	S	<=1	S	<=0.12	S	<=0.5	S	>=16	R	<=20	S
				R: resistant S: susceptible I: intermediate
